# Supplementary material for: The Fourth Dose of mRNA COVID-19 Vaccine Following 12 Different Three-Dose Regimens: Safety and Immunogenicity to Omicron BA.4/BA.5
Source: Vaccines (Basel). 2023 Mar 1;11(3):570. doi: 10.3390/vaccines11030570 (PMC10053821; doi:10.3390/vaccines11030570)
Supplement: Supplementary file 1 [file vaccines-11-00570-s001.zip]

Archive with 1 entries (1 files):
- vaccines-2212540-supplementary.pdf
